# Supplementary material for: Transcriptomic Analysis Reveals Key Roles of (p)ppGpp and DksA in Regulating Metabolism and Chemotaxis in Yersinia enterocolitica
Source: Int J Mol Sci. 2023 Apr 20;24(8):7612. doi: 10.3390/ijms24087612 (PMC10142893; doi:10.3390/ijms24087612)
Supplement: Supplementary file 1 [file ijms-24-07612-s001.zip]

Archive with 1 entries (1 files):
- ijms-2325845-supplementary.pdf
